# Supplementary material for: Facile Synthesis of Co Nanoparticles Embedded in N-Doped Carbon Nanotubes/Graphitic Nanosheets as Bifunctional Electrocatalysts for Electrocatalytic Water Splitting
Source: Molecules. 2023 Sep 20;28(18):6709. doi: 10.3390/molecules28186709 (PMC10535278; doi:10.3390/molecules28186709)
Supplement: Supplementary file 1 [file molecules-28-06709-s001.zip]

Archive with 1 entries (1 files):
- molecules-2591226-supplementary.pdf
